# Supplementary material for: Association of Epigenetic Age Acceleration and Mitochondrial DNA‐Based Aging Metrics Provides Insights Into Mechanisms of Aging‐Related Diseases
Source: Aging Cell. 2025 Oct 24;24(12):e70279. doi: 10.1111/acel.70279 (PMC12686565; doi:10.1111/acel.70279)
Supplement: Supplementary file 1 — Data S1: acel70279‐sup‐0001‐DataS1.xlsx. [file ACEL-24-e70279-s002.xlsx]

## Sheet: Table S1
Supplemental Table 1. Summary of Sequencing Centers and DNA methylation Array Platforms
	Study	DNAm array	Whole genome sequencing center
	CARDIA	Infinium HumanMethylationEPIC BeadChip	Baylor College of Medicine Human Genome Sequencing Center
	FHS	Infinium HumanMethylation450 BeadChip	Broad Institute of MIT and Harvard
	JHS	Infinium HumanMethylationEPIC BeadChip	University of Washington Northwest Genomics Center
	MESA	Infinium HumanMethylation450 BeadChip	Broad Institute of MIT and Harvard
	DNAm, DNA methylation; CARDIA, Coronary Artery Risk Development in Young Adults; FHS, Framingham Heart Study; JHS, Jackson Heart Study; MESA, Multi-Ethnic Study of Atherosclerosis.

## Sheet: Table S2
Supplemental Table 2. Age-specific demographic characteristics of participants in each cohort (i.e., FHS, JHS, MESA)
	Variables n (%) or mean (SD)	FHS			JHS			MESA
		< 60 years (n=694)	≥ 60 years (n=1,051)	p	< 60 years (n=895)	≥ 60 years (n=529)	p	< 60 years (n=438)	≥ 60 years (n=420)	p
	Race/ethnicity (%)
	WA	694 (100%)	1051 (100%)		0 (0%)	0 (0%)		352 (80.4%)	326 (77.6%)	0.0373
	BA	0 (0%)	0 (0%)		895 (100%)	529 (100%)		86 (19.6%)	94 (22.4%)
	Age	47.2 (9.4)	69.8 (6.8)	< 0.001	47.7 (8.0)	68.3 (6.1)	< 0.001	52.1 (4.3)	68.7 (5.6)	< 0.001
	Female (%)	382 (55.0%)	569 (54.1%)	0.933	547 (61.1%)	340 (64.3%)	0.494	225 (51.4%)	235 (56.0%)	0.404
	MHcount > 0 (%)	169 (24.4%)	381 (36.3%)	< 0.001	230 (25.7%)	169 (31.9%)	0.04	118 (26.9%)	126 (30.0%)	0.611
	Standardized MHcount	-0.05 (0.9)	0.04 (1.1)	0.186	-0.06 (0.9)	0.11 (1.1)	0.00712	-0.05 (0.9)	0.05 (1.1)	0.394
	MSS > 0.25 (%)	69 (9.9%)	208 (19.8%)	< 0.001	78 (8.7%)	71 (12.4%)	0.0197	36 (8.2%)	51 (12.1%)	0.163
	Standardized MSS	-0.08 (0.7)	0.06 (1.2)	0.0169	-0.05 (0.9)	0.09 (1.1)	0.0399	-0.07 (0.8)	0.07 (1.1)	0.131
	MHcomcount > 0 (%)	478 (68.9%)	756 (71.9%)	0.39	523 (58.4%)	310 (58.6%)	0.998	305 (69.6%)	284 (67.6%)	0.817
	Standardized MHcomcount	-0.02 (1.0)	0.01 (1.0)	0.747	-0.01 (1.0)	0.02 (1.0)	0.813	0.02 (1.0)	-0.02 (1.0)	0.842
	Standardized mtDNA CN	0.04 (1.0)	-0.03 (1.0)	0.396	0.02 (1.0)	-0.04 (1.1)	0.568	0.03 (1.0)	-0.04 (1.0)	0.599
	WA, White Americans; BA, Black Americans; MHcomcount, count for mitochondrial common heteroplasmic variants; MHcount, count for mitochondrial rare heteroplasmic variants; MSS, mitochondrial local constraint score sum; mtDNA CN, mitochondrial DNA copy number.
	DNAm, DNA methylation; FHS, Framingham Heart Study; JHS, Jackson Heart Study; MESA, Multi-Ethnic Study of Atherosclerosis.

## Sheet: Table S3
Supplemental Table 3. Discovery: Association analyses between EAAs and mtDNA features in FHS pooled and age-stratified samples
	Predictor	Outcome	Pooled (n=1,745)			< 60 years (n=694)			≥ 60 years (n=1,051)
			beta	SE	p	beta	SE	p	beta	SE	p
	MHcount	EAAHorvath	0.301	0.0985	0.0023	-0.451	0.161	0.00534	0.556	0.129	1.96e-05
		EAAHannum	0.427	0.0904	2.52e-06	-0.195	0.15	0.195	0.681	0.119	1.38e-08
		EAAPheno	0.292	0.108	0.00689	-0.102	0.19	0.592	0.498	0.14	0.000396
		EAAGrim	0.152	0.0695	0.029	0.201	0.139	0.151	0.204	0.0847	0.0162
		DunedinPACE	0.00565	0.00272	0.0375	0.00838	0.0053	0.114	0.00535	0.00343	0.119
	MSS	EAAHorvath	0.344	0.0982	0.000475	-0.354	0.203	0.0822	0.457	0.119	0.000139
		EAAHannum	0.479	0.09	1.24e-07	-0.113	0.189	0.549	0.599	0.11	6.1e-08
		EAAPheno	0.302	0.108	0.00511	-0.147	0.238	0.537	0.403	0.129	0.00185
		EAAGrim	0.124	0.0695	0.0738	0.0873	0.175	0.619	0.182	0.078	0.0201
		DunedinPACE	0.0024	0.00272	0.378	0.000969	0.00666	0.884	0.00348	0.00316	0.271
	MHcomcount	EAAHorvath	0.0514	0.099	0.604	-0.0254	0.146	0.862	0.117	0.141	0.408
		EAAHannum	0.101	0.0912	0.267	0.0675	0.136	0.619	0.158	0.131	0.227
		EAAPheno	0.0341	0.108	0.753	-0.0593	0.171	0.729	0.168	0.152	0.271
		EAAGrim	0.0513	0.0698	0.462	-0.122	0.126	0.334	0.181	0.0915	0.0481
		DunedinPACE	0.00615	0.00272	0.024	0.00143	0.00479	0.766	0.0115	0.00369	0.00195
	mtDNA CN	EAAHorvath	-0.134	0.101	0.187	-0.207	0.141	0.143	-0.0411	0.152	0.788
		EAAHannum	-0.0524	0.0935	0.576	-0.114	0.131	0.386	-0.0609	0.141	0.666
		EAAPheno	-0.196	0.111	0.0767	-0.116	0.165	0.484	-0.318	0.164	0.0521
		EAAGrim	-0.119	0.0715	0.095	-0.098	0.122	0.421	-0.202	0.0987	0.0407
		DunedinPACE	-0.00632	0.00279	0.0236	-0.00112	0.00463	0.81	-0.0117	0.00398	0.00352
	All association analyses were adjusted for chronological age, age squared, sex, smoking status, proportions of white blood cell compositions, batch effects, and lab index. The beta coefficients represented the change in EAA with one-SD higher level of heteroplasmic burden score or mtDNA CN.
	MHcount: mitochondrial heteroplasmic variants count based on rare variants; MSS: mitochondrial local constraint score sum based on rare variants; MHcomcount: common heteroplasmic variants count; mtDNA CN: mitochondrial DNA copy number.
	FHS, Framingham Heart Study.

## Sheet: Table S4
Supplemental Table 4. Replication: Meta-analyses in pooled, age- and race-stratified samples across CARDIA, JHS, MESA
	Predictor	Outcome	Pooled (n=4,571)		< 60 years (n=3,432)		≥ 60 years (n=949)		BA (n=2,579)		WA (n=1,992)
			beta	p	beta	p	beta	p	beta	p	beta	p
	MHcount	EAAHorvath	0.0924	0.102	0.0298	0.638	0.318	0.0156	0.0298	0.703	0.162	0.0487
		EAAHannum	0.0701	0.189	-0.0127	0.832	0.389	0.00168	0.00828	0.912	0.135	0.0773
		EAAPheno	0.0188	0.771	-0.0703	0.343	0.327	0.0181	-0.0363	0.689	0.0756	0.412
		EAAGrim	-0.00242	0.947	-0.032	0.456	0.0851	0.223	0.0207	0.679	-0.0286	0.591
		DunedinPACE	0.00258	0.11	0.00127	0.498	0.00649	0.0478	0.00344	0.126	0.00165	0.474
	MSS	EAAHorvath	0.149	0.00841	0.109	0.0862	0.291	0.0259	0.0631	0.412	0.252	0.00262
		EAAHannum	0.132	0.0135	0.0748	0.213	0.369	0.00262	0.0599	0.414	0.213	0.00621
		EAAPheno	0.046	0.477	-0.0286	0.702	0.258	0.0592	0.00828	0.926	0.0876	0.35
		EAAGrim	-0.00977	0.789	-0.0131	0.762	0.0102	0.883	0.0337	0.494	-0.0624	0.249
		DunedinPACE	0.000851	0.598	-0.000355	0.851	0.00496	0.125	0.000786	0.724	0.000902	0.701
	MHcomcount	EAAHorvath	0.0674	0.235	0.0934	0.129	0.0621	0.68	0.123	0.108	-9.73e-05	0.999
		EAAHannum	0.0862	0.108	0.124	0.0323	-0.0103	0.943	0.135	0.0658	0.0309	0.693
		EAAPheno	0.00603	0.926	0.0411	0.569	-0.0291	0.855	0.132	0.141	-0.133	0.158
		EAAGrim	0.00665	0.856	0.0293	0.482	-0.0844	0.295	0.00839	0.865	0.00471	0.931
		DunedinPACE	-0.000693	0.669	0.000681	0.707	-0.00599	0.112	-0.0024	0.281	0.00122	0.606
	mtDNA CN	EAAHorvath	-0.0545	0.356	-0.0916	0.155	0.0998	0.513	0.0206	0.794	-0.151	0.0907
		EAAHannum	-0.0487	0.382	-0.0779	0.2	0.119	0.406	0.0462	0.54	-0.162	0.0494
		EAAPheno	-0.0828	0.22	-0.134	0.0771	0.0865	0.588	0.0385	0.677	-0.223	0.0245
		EAAGrim	-0.107	0.00486	-0.12	0.00618	-0.0719	0.375	-0.0814	0.11	-0.139	0.0151
		DunedinPACE	-0.00446	0.00831	-0.00538	0.0049	-0.00296	0.434	0.00019	0.934	-0.00986	6.78e-05
	All association analyses were adjusted for chronological age, age squared, sex, smoking status, proportions of white blood cell compositions, and batch effects. The beta coefficients represented the change in EAA with one-SD higher level of heteroplasmic burden score or mtDNA CN.
	MHcount: mitochondrial heteroplasmic variants count based on rare variants; MSS: mitochondrial local constraint score sum based on rare variants; MHcomcount: common heteroplasmic variants count; mtDNA CN: mitochondrial DNA copy number.
	DNAm, DNA methylation; CARDIA, Coronary Artery Risk Development in Young Adults; JHS, Jackson Heart Study; MESA, Multi-Ethnic Study of Atherosclerosis.

## Sheet: Table S5
Supplemental Table 5. Meta-analyses in pooled, age- and race-stratified samples
	Predictor	Outcome	Pooled (n=6,316)		< 60 years (n=4,316)		≥ 60 years (n=2,000)		BA (n=2,579)		WA (n=3,737)
			beta	p	beta	p	beta	p	beta	p	beta	p
	MHcount	EAAHorvath	0.144	0.0033	-0.0346	0.557	0.44	1.83e-06	0.0298	0.703	0.219	0.000518
		EAAHannum	0.162	0.000414	-0.0376	0.498	0.541	2.93e-10	0.00828	0.912	0.256	1.1e-05
		EAAPheno	0.0908	0.101	-0.0745	0.281	0.411	2.9e-05	-0.0363	0.689	0.167	0.0174
		EAAGrim	0.0308	0.339	-0.0117	0.776	0.133	0.0134	0.0207	0.679	0.0381	0.367
		DunedinPACE	0.00338	0.0149	0.00206	0.244	0.00594	0.0121	0.00344	0.126	0.00333	0.0587
	MSS	EAAHorvath	0.198	5.49e-05	0.0677	0.264	0.382	1.43e-05	0.0631	0.412	0.291	5.05e-06
		EAAHannum	0.222	1.29e-06	0.0576	0.314	0.497	1.33e-09	0.0599	0.414	0.327	2.85e-08
		EAAPheno	0.114	0.0406	-0.0393	0.582	0.334	0.000362	0.00828	0.926	0.18	0.0111		`
		EAAGrim	0.0191	0.554	-0.00734	0.861	0.0857	0.0975	0.0337	0.494	0.00802	0.851
		DunedinPACE	0.00125	0.366	-0.000257	0.887	0.0042	0.0631	0.000786	0.724	0.00154	0.386
	MHcomcount	EAAHorvath	0.0634	0.198	0.0755	0.183	0.0914	0.375	0.123	0.108	0.0216	0.737
		EAAHannum	0.09	0.0514	0.115	0.0305	0.0811	0.401	0.135	0.0658	0.0606	0.307
		EAAPheno	0.0135	0.809	0.0259	0.696	0.0736	0.502	0.132	0.141	-0.0608	0.392
		EAAGrim	0.0163	0.616	0.0144	0.716	0.0314	0.603	0.00839	0.865	0.0223	0.603
		DunedinPACE	0.0011	0.43	0.000775	0.647	0.00293	0.266	-0.0024	0.281	0.00334	0.0612
	mtDNA CN	EAAHorvath	-0.0747	0.143	-0.112	0.0571	0.0291	0.787	0.0206	0.794	-0.143	0.0318
		EAAHannum	-0.0497	0.299	-0.0843	0.127	0.0276	0.784	0.0462	0.54	-0.114	0.0652
		EAAPheno	-0.113	0.0494	-0.131	0.0575	-0.11	0.335	0.0385	0.677	-0.211	0.00432
		EAAGrim	-0.11	0.00108	-0.117	0.00439	-0.124	0.0472	-0.0814	0.11	-0.131	0.0033
		DunedinPACE	-0.00496	0.000601	-0.00476	0.00709	-0.0071	0.00955	0.00019	0.934	-0.0083	7.35e-06
	All association analyses were adjusted for chronological age, age squared, sex, smoking status, proportions of white blood cell compositions, batch effects, and lab index (in FHS). The beta coefficients represented the change in EAA with one-SD higher level of heteroplasmic burden score or mtDNA CN.
	MHcount: mitochondrial heteroplasmic variants count based on rare variants; MSS: mitochondrial local constraint score sum based on rare variants; MHcomcount: common heteroplasmic variants count; mtDNA CN: mitochondrial DNA copy number.

## Sheet: Table S6
Supplemental Table 6. Sex-stratified analysis in Discovery, Replication, and meta-analysis of all samples
	Predictor	Outcome	Discovery: FHS				Replication: meta-analysis of CARDIA, JHS, MESA				All samples
			Female (n=951)		Male (n=794)		Female (n=2,719)		Male (n=1,852)		Female (n=3,670)		Male (n=2,646)
			beta	p	beta	p	beta	p	beta	p	beta	p	beta	p
	MHcount	EAAHorvath	0.324	0.019	0.369	0.0423	0.0538	0.485	0.104	0.227	0.118	0.0793	0.154	0.049
		EAAHannum	0.427	0.000759	0.542	0.000972	0.0558	0.442	0.0133	0.87	0.148	0.0184	0.119	0.102
		EAAPheno	0.261	0.0814	0.423	0.0309	0.0265	0.762	-0.0179	0.857	0.0867	0.251	0.0729	0.41
		EAAGrim	0.158	0.098	0.163	0.21	0.0123	0.796	-0.0547	0.351	0.041	0.334	-0.0174	0.744
		DunedinPACE	0.00737	0.0662	0.00526	0.249	0.00227	0.309	0.00156	0.517	0.00347	0.0748	0.00236	0.266
	MSS	EAAHorvath	0.326	0.0248	0.399	0.017	0.146	0.0567	0.118	0.174	0.185	0.00624	0.178	0.021
		EAAHannum	0.488	0.000254	0.51	0.000749	0.148	0.0398	0.0655	0.426	0.226	0.000374	0.168	0.0197
		EAAPheno	0.349	0.0266	0.353	0.0504	0.0759	0.386	0.0146	0.883	0.141	0.0658	0.0943	0.28
		EAAGrim	0.256	0.0108	-0.00596	0.96	0.0287	0.544	-0.106	0.0719	0.0704	0.1	-0.0863	0.102
		DunedinPACE	0.00206	0.627	0.00297	0.48	0.000837	0.707	-0.000216	0.929	0.0011	0.576	0.000585	0.781
	MHcomcount	EAAHorvath	0.0197	0.892	0.0265	0.88	0.15	0.0449	-0.0273	0.759	0.123	0.0651	-0.0163	0.838
		EAAHannum	0.0265	0.843	0.0782	0.623	0.152	0.0331	0.0165	0.844	0.124	0.0486	0.0299	0.687
		EAAPheno	-0.0198	0.899	0.0541	0.775	0.0759	0.383	-0.0425	0.67	0.0534	0.483	-0.0214	0.808
		EAAGrim	0.0948	0.344	-0.051	0.683	0.0218	0.635	0.00236	0.969	0.0345	0.408	-0.00801	0.884
		DunedinPACE	0.00918	0.0286	0.00564	0.2	-0.00152	0.485	0.000682	0.781	0.000762	0.694	0.00186	0.385
	mtDNA CN	EAAHorvath	-0.0522	0.71	-0.188	0.338	-0.131	0.0746	0.116	0.265	-0.114	0.0796	0.0492	0.592
		EAAHannum	0.0608	0.638	-0.117	0.511	-0.12	0.0811	0.12	0.224	-0.0801	0.188	0.0643	0.457
		EAAPheno	-0.0914	0.548	-0.29	0.169	-0.196	0.02	0.108	0.361	-0.171	0.02	0.013	0.9
		EAAGrim	-0.0431	0.658	-0.168	0.229	-0.139	0.00236	-0.0772	0.255	-0.122	0.00327	-0.0947	0.12
		DunedinPACE	-0.00986	0.0153	-0.00549	0.263	-0.00624	0.00375	-0.00398	0.163	-0.00703	0.000217	-0.00436	0.0768
	All association analyses were adjusted for chronological age, age squared, smoking status, proportions of white blood cell compositions, batch effects, and lab index (in FHS). The beta coefficients represented the change in EAA with one-SD higher level of heteroplasmic burden score or mtDNA CN.
	MHcount: count for mitochondrial rare heteroplasmic variants; MSS: mitochondrial local constraint score sum based on rare variants; MHcomcount: count for mitochondrial common heteroplasmic variants; mtDNA CN: mitochondrial DNA copy number; BA: Black Americans; WA: White Americans.
	DNAm, DNA methylation; CARDIA, Coronary Artery Risk Development in Young Adults; FHS, Framingham Heart Study; JHS, Jackson Heart Study; MESA, Multi-Ethnic Study of Atherosclerosis.

## Sheet: Table S7
Supplemental Table 7. Number of FHS samples for each common heteroplasmic variant
	POS	REF	ALT	Count	Percentage	MLC
	302	A	AC	1028	0.589112
	302	A	ACC	390	0.223496
	16183	A	C	158	0.0905444	0.00072424
	302	AC	A	143	0.0819484
	302	A	ACCC	125	0.0716332
	16183	A	AC	107	0.0613181
	16183	AC	A	101	0.0578797
	16183	A	ACC	98	0.0561605
	567	A	AC	89	0.0510029
	567	A	C	69	0.0395415	0.0886595
	16182	A	AC	64	0.0366762
	16182	A	C	57	0.0326648	0.00060354
	567	A	ACC	48	0.0275072
	16182	A	ACC	36	0.0206304
	567	A	ACCC	36	0.0206304
	513	G	GCA	30	0.017192
	567	A	ACCCC	29	0.0166189
	16093	T	C	25	0.0143266	0.0887199
	146	T	C	21	0.0120344	0.0873016
	16179	CAA	C	18	0.0103152
	302	A	ACCCC	17	0.00974212
	567	A	ACCCCC	17	0.00974212
	152	T	C	15	0.00859599	0.0918885
	16192	C	T	13	0.00744986	0.00265556
	16129	G	A	12	0.00687679	0.0799384
	16183	A	ACCC	12	0.00687679
	16189	T	C	12	0.00687679	0.00187096
	204	T	C	12	0.00687679	0.036514
	16311	T	C	9	0.00515759	0.0287283
	195	T	C	7	0.00401146	0.0229948
	513	G	GCACA	7	0.00401146
	16183	A	ACCCC	5	0.00286533
	955	A	AC	4	0.00229226
	955	A	ACC	4	0.00229226
	16179	CA	C	3	0.0017192
	16192	C	CT	3	0.0017192
	567	A	ACCCCCC	3	0.0017192
	567	A	ACCCCCCC	0	0
	955	A	ACCC	0	0
	POS, mtDNA base pair position.

## Sheet: Table S8
Supplemental Table 8. Discovery: sensitivity analysis with EAA adjusting for CVD and CVD risk factors in FHS
	Predictor	Outcome	Pooled (n=1,644)		< 60 years (n=654)		≥ 60 years (n=990)
			beta	p	beta	p	beta	p
	MHcount	EAAHorvath	0.276	0.005	-0.377	0.0155	0.544	1.57e-05
		EAAHannum	0.417	1.41e-06	-0.195	0.143	0.685	1.54e-09
		EAAPheno	0.277	0.00657	-0.244	0.146	0.526	5.35e-05
		EAAGrim	0.168	0.0138	0.12	0.358	0.218	0.00593
		DunedinPACE	0.00606	0.0118	0.00314	0.437	0.00793	0.00838
	MSS	EAAHorvath	0.422	1.58e-05	-0.283	0.16	0.558	1.3e-06
		EAAHannum	0.537	4.03e-10	-0.0793	0.644	0.672	9.7e-11
		EAAPheno	0.346	0.000633	-0.203	0.35	0.472	7.58e-05
		EAAGrim	0.158	0.0201	0.0905	0.591	0.194	0.0076
		DunedinPACE	0.00266	0.267	-0.00569	0.274	0.00472	0.0873
	mtDNA CN	EAAHorvath	-0.0996	0.303	-0.231	0.0785	-0.0238	0.863
		EAAHannum	-0.0234	0.784	-0.0821	0.463	-0.00544	0.965
		EAAPheno	-0.0944	0.346	0.0498	0.725	-0.206	0.147
		EAAGrim	-0.0412	0.54	0.0396	0.718	-0.13	0.133
		DunedinPACE	-0.00351	0.138	-0.000524	0.877	-0.00548	0.0949
	MHcomcount	EAAHorvath	0.0615	0.521	-0.00115	0.993	0.0911	0.487
		EAAHannum	0.0857	0.309	-0.000311	0.998	0.136	0.253
		EAAPheno	-0.039	0.695	-0.261	0.0736	0.112	0.409
		EAAGrim	-0.0472	0.478	-0.219	0.0524	0.0678	0.41
		DunedinPACE	0.00321	0.17	0.00139	0.692	0.00516	0.0986
	All association analyses were adjusted for chronological age, age squared, sex, smoking status, proportions of white blood cell compositions, batch effects, lab index, BMI and diagnoses of prevalent CVD, hypertension, hyperlipidemia, and type-2 diabetes. The beta coefficients represented the change in EAA with one-SD higher level of heteroplasmic burden score or mtDNA CN.
	MHcount: mitochondrial heteroplasmic variants count based on rare variants; MSS: mitochondrial local constraint score sum based on rare variants; MHcomcount: common heteroplasmic variants count; mtDNA CN: mitochondrial DNA copy number.

## Sheet: Table S9
Supplemental Table 9. Replication: sensitivity analysis with EAA adjusting for CVD and CVD risk factors in JHS
	Predictor	Outcome	Pooled (n=1,324)		< 60 years (n=846)		≥ 60 years (n=478)
			beta	p	beta	p	beta	p
	MHcount	EAAHorvath	0.0019	0.986	-0.0687	0.628	0.147	0.39
		EAAHannum	0.047	0.646	-0.0422	0.755	0.183	0.269
		EAAPheno	0.0147	0.902	-0.0287	0.859	0.0946	0.601
		EAAGrim	0.0743	0.265	-0.0243	0.796	0.197	0.0413
		DunedinPACE	0.00317	0.262	-0.00143	0.703	0.00859	0.0529
	MSS	EAAHorvath	0.0822	0.451	-0.00191	0.989	0.189	0.287
		EAAHannum	0.121	0.246	0.0305	0.825	0.228	0.184
		EAAPheno	0.0466	0.7	-0.066	0.689	0.104	0.579
		EAAGrim	0.0697	0.306	0.102	0.286	0.027	0.788
		DunedinPACE	0.0028	0.33	-0.000466	0.904	0.00669	0.146
	mtDNA CN	EAAHorvath	0.0267	0.826	0.0191	0.901	0.0411	0.843
		EAAHannum	0.132	0.257	0.15	0.305	0.0768	0.702
		EAAPheno	0.0197	0.884	-0.0664	0.704	0.0971	0.657
		EAAGrim	-0.0614	0.418	-0.1	0.323	-0.0531	0.65
		DunedinPACE	0.00229	0.475	-0.00012	0.977	0.00209	0.698
	MHcomcount	EAAHorvath	0.105	0.321	0.0468	0.719	0.2	0.29
		EAAHannum	0.141	0.166	0.161	0.193	0.0775	0.671
		EAAPheno	0.152	0.198	0.147	0.322	0.125	0.53
		EAAGrim	0.00929	0.889	0.0179	0.836	-0.00952	0.929
		DunedinPACE	-0.00384	0.171	-0.00445	0.198	-0.00339	0.488
	All association analyses were adjusted for chronological age, age squared, sex, smoking status, proportions of white blood cell compositions, batch effects, BMI and diagnoses of prevalent CVD, hypertension, hyperlipidemia, and type-2 diabetes. The beta coefficients represented the change in EAA with one-SD higher level of heteroplasmic burden score or mtDNA CN.
	MHcount: mitochondrial heteroplasmic variants count based on rare variants; MSS: mitochondrial local constraint score sum based on rare variants; MHcomcount: common heteroplasmic variants count; mtDNA CN: mitochondrial DNA copy number.

## Sheet: Table S10
Supplemental Table 10. Replication: sensitivity analysis with EAA adjusting for CVD and CVD risk factors in MESA
	Predictor	Outcome	Pooled (n=857)		< 60 years (n=437)		≥ 60 years (n=420)		BA (n=179)		WA (n=678)
			beta	p	beta	p	beta	p	beta	p	beta	p
	MHcount	EAAHorvath	0.3615	0.0142	0.1782	0.377	0.4768	0.0324	0.763	0.046	0.29	0.07
		EAAHannum	0.3774	0.00505	0.2065	0.275	0.5097	0.0112	0.772	0.0281	0.308	0.0358
		EAAPheno	0.2162	0.138	0.2321	0.29	0.2285	0.274	0.071	0.845	0.244	0.126
		EAAGrim	-0.119	0.145	-0.018	0.893	-0.1796	0.0937	-0.0823	0.688	-0.126	0.158
		DunedinPACE	0.0021	0.564	0.0094	0.0858	-0.0034	0.489	0.00843	0.328	0.000725	0.853
	MSS	EAAHorvath	0.2857	0.0538	0.2235	0.314	0.3386	0.111	0.428	0.277	0.262	0.102
		EAAHannum	0.3458	0.0106	0.371	0.0723	0.3643	0.0578	0.556	0.123	0.311	0.034
		EAAPheno	0.1282	0.383	0.3208	0.183	-0.0097	0.961	-0.0656	0.86	0.164	0.304
		EAAGrim	-0.1247	0.128	-0.0687	0.639	-0.1497	0.138	0.114	0.586	-0.168	0.0603
		DunedinPACE	0.0016	0.657	0.0082	0.174	-0.0009	0.854	0.0109	0.215	-0.000276	0.944
	mtDNA CN	EAAHorvath	0.0707	0.64	-0.0622	0.746	0.1012	0.693	0.828	0.0405	-0.0551	0.736
		EAAHannum	0.0214	0.878	-0.0115	0.949	0.0497	0.83	0.67	0.072	-0.0852	0.569
		EAAPheno	0.0441	0.769	0.0286	0.891	0.0036	0.988	0.683	0.0744	-0.0735	0.652
		EAAGrim	-0.0902	0.282	-0.0392	0.756	-0.1303	0.289	-0.0858	0.692	-0.091	0.317
		DunedinPACE	-0.0051	0.158	-0.0063	0.226	-0.0064	0.252	0.0059	0.517	-0.00725	0.0684
	MHcomcount	EAAHorvath	-0.1757	0.244	0.0244	0.896	-0.215	0.416	-0.635	0.123	-0.104	0.524
		EAAHannum	-0.1456	0.293	0.0264	0.881	-0.228	0.339	-0.485	0.201	-0.0929	0.532
		EAAPheno	-0.237	0.111	-0.1221	0.551	-0.1404	0.565	-0.243	0.535	-0.236	0.145
		EAAGrim	-0.1141	0.172	-0.0942	0.445	-0.1728	0.166	-0.0967	0.66	-0.117	0.197
		DunedinPACE	-0.0004	0.906	0.0036	0.475	-0.0053	0.357	-0.00647	0.484	0.00068	0.864
	All association analyses were adjusted for chronological age, age squared, sex, smoking status, proportions of white blood cell compositions, batch effects, BMI and diagnoses of prevalent CVD, hypertension, hyperlipidemia, and type-2 diabetes. The beta coefficients represented the change in EAA with one-SD higher level of heteroplasmic burden score or mtDNA CN.
	MHcount: mitochondrial heteroplasmic variants count based on rare variants; MSS: mitochondrial local constraint score sum based on rare variants; MHcomcount: common heteroplasmic variants count; mtDNA CN: mitochondrial DNA copy number.

[truncated: 12 more sheets: Table S11, Table S12, Table S13, Table S14, Table S15, Table S16, Table S17, Table S18, Table S19, Table S20, Table S21, Table S22]
